# Supplementary material for: Molecular Detection and Isolation of Bartonella Species in Bats and Their Ectoparasites Along the China–Myanmar Border
Source: Transbound Emerg Dis. 2025 Aug 25;2025:5517852. doi: 10.1155/tbed/5517852 (PMC12401608; doi:10.1155/tbed/5517852)
Supplement: Supporting Information 2 — Table S2. Logistic regression results for the effect of bat specie. [file 5517852.f2.xlsx]

## Sheet: Sheet1
Table S2 Logistic regression results for the effect of bat specie3
Effect	bat species	SE	P	OR(95%CI)
Bat species1	Eonycteris spelaea2
	Hipposideros armiger	0.659	0.011	5.285(1.453-19.219)
	Miniopterus schreibersi	0.806	0.537	0.608(0.125-2.950)
	Rousettus leschenaultii	0.76	0.247	0.415(0.094-1.841)
	Cynopterus sphinx	0.69	0.363	1.872(0.484-7.232)
	Rousettus amplexicaudatus	0.744	0.696	1.338(0.311-5.751)
	Miniopterus fuliginosus	1.071	0.306	0.334(0.041-2.726)
	Hipposideros larvatus	0.849	0.025	6.687(1.266-35.322)
1.Samples with a sample size of more than 10 individuals were included in the statistical analysis.
2.Reference group.
3. After Hosmer-Lemeshow goodness-of-fit, χ2=4.199, P=0.839
