# Supplementary material for: Molecular Detection and Isolation of Bartonella Species in Bats and Their Ectoparasites Along the China–Myanmar Border
Source: Transbound Emerg Dis. 2025 Aug 25;2025:5517852. doi: 10.1155/tbed/5517852 (PMC12401608; doi:10.1155/tbed/5517852)
Supplement: Supporting Information 4 — Table S3. Comparisons of nucleotide identity and amino acid identity of Bartonella gltA gene (357 bp) from bat in this study. [file 5517852.f4.xlsx]

## Sheet: Sheet1
Table S3 Comparisons of nucleotide identity and amino acid identity of Bartonella gltA gene (357 bp) from bat in this study
Below the diagonal is nucleotide identity and above diagonal is amino acid identity
	RL4	RL20	RL24	RL47	RL64	RL68	RL88	RL89	RL95	RL119	RL152	RL161	RL162	RL174	RL178	RL179	RL184	RL198	RL200	RL201	GM11	GM16	GM43	GM66	GM67	GM165	GM172	GM185	NB11	NB22	NB31	NB37	NB38	NB46	NB51	NB62	NB69	NB70	NB73	NB79	NB83	NB85	NB104	NB112	NB121	NB123	NB133	NB150	GMC3
RL4	-	95.33	78.5	77.57	78.5	95.33	84.11	100	84.11	80.37	81.31	91.59	85.05	91.59	77.57	84.11	84.11	77.57	85.05	76.64	83.18	83.18	83.18	83.18	80.37	80.37	83.18	83.18	79.44	78.5	78.5	77.57	80.37	80.37	79.44	85.05	83.18	79.44	76.64	80.37	79.44	80.37	78.5	79.44	78.5	80.37	77.57	79.44	80.37
RL20	90.88	-	78.5	77.57	77.57	100	84.11	95.33	84.11	79.44	80.37	92.52	84.11	92.52	77.57	83.18	83.18	75.7	84.11	76.64	82.24	82.24	82.24	82.24	81.31	80.37	82.24	82.24	79.44	78.5	78.5	77.57	79.44	79.44	79.44	84.11	83.18	79.44	76.64	79.44	79.44	79.44	77.57	79.44	78.5	79.44	77.57	79.44	80.37
RL24	77.67	77.36	-	99.07	98.13	78.5	84.11	78.5	85.05	90.65	85.98	80.37	88.79	80.37	99.07	88.79	88.79	86.92	88.79	86.92	91.59	91.59	91.59	91.59	83.18	91.59	91.59	91.59	89.72	89.72	89.72	99.07	90.65	90.65	89.72	88.79	85.05	89.72	98.13	90.65	89.72	90.65	88.79	89.72	89.72	90.65	98.13	89.72	91.59
RL47	77.99	77.67	98.43	-	97.2	77.57	83.18	77.57	84.11	89.72	85.05	79.44	87.85	79.44	100	87.85	87.85	87.85	87.85	86.92	90.65	90.65	90.65	90.65	82.24	90.65	90.65	90.65	88.79	90.65	90.65	100	89.72	89.72	88.79	87.85	84.11	88.79	97.2	89.72	88.79	89.72	87.85	88.79	90.65	89.72	99.07	88.79	90.65
RL64	77.99	77.67	96.23	95.91	-	77.57	84.11	78.5	85.05	90.65	85.98	80.37	88.79	80.37	97.2	88.79	88.79	87.85	88.79	86.92	91.59	91.59	91.59	91.59	81.31	89.72	91.59	91.59	89.72	89.72	89.72	97.2	90.65	90.65	89.72	88.79	85.05	89.72	96.26	90.65	90.65	90.65	88.79	89.72	89.72	90.65	96.26	90.65	89.72
RL68	90.88	100	77.36	77.67	77.67	-	84.11	95.33	84.11	79.44	80.37	92.52	84.11	92.52	77.57	83.18	83.18	75.7	84.11	76.64	82.24	82.24	82.24	82.24	81.31	80.37	82.24	82.24	79.44	78.5	78.5	77.57	79.44	79.44	79.44	84.11	83.18	79.44	76.64	79.44	79.44	79.44	77.57	79.44	78.5	79.44	77.57	79.44	80.37
RL88	79.87	81.76	82.08	81.76	81.45	81.76	-	84.11	99.07	85.98	85.98	85.98	87.85	85.98	83.18	86.92	86.92	82.24	87.85	83.18	88.79	88.79	88.79	88.79	79.44	84.11	88.79	88.79	85.98	85.05	85.05	83.18	85.98	85.98	85.98	87.85	98.13	85.98	84.11	85.98	85.98	85.98	84.11	85.98	85.05	85.98	83.18	85.98	84.11
RL89	100	90.88	77.67	77.99	77.99	90.88	79.87	-	84.11	80.37	81.31	91.59	85.05	91.59	77.57	84.11	84.11	77.57	85.05	76.64	83.18	83.18	83.18	83.18	80.37	80.37	83.18	83.18	79.44	78.5	78.5	77.57	80.37	80.37	79.44	85.05	83.18	79.44	76.64	80.37	79.44	80.37	78.5	79.44	78.5	80.37	77.57	79.44	80.37
RL95	79.87	81.45	81.76	81.45	81.13	81.45	99.37	79.87	-	86.92	85.98	86.92	87.85	86.92	84.11	86.92	86.92	83.18	87.85	84.11	89.72	89.72	89.72	89.72	79.44	85.05	89.72	89.72	86.92	85.98	85.98	84.11	86.92	86.92	86.92	87.85	99.07	86.92	85.05	86.92	86.92	86.92	85.05	86.92	85.98	86.92	84.11	86.92	85.05
RL119	80.19	79.25	84.91	85.22	84.59	79.25	81.13	80.19	80.82	-	88.79	82.24	91.59	82.24	89.72	91.59	91.59	91.59	91.59	92.52	95.33	95.33	95.33	95.33	80.37	93.46	95.33	95.33	95.33	94.39	94.39	89.72	100	100	95.33	91.59	86.92	95.33	88.79	100	95.33	100	98.13	95.33	94.39	100	89.72	95.33	93.46
RL152	78.44	78.12	85.94	85.62	87.19	78.12	82.19	78.44	81.88	85.31	-	81.31	95.33	81.31	85.05	97.2	97.2	85.98	95.33	85.98	90.65	90.65	90.65	90.65	81.31	90.65	90.65	90.65	88.79	86.92	86.92	85.05	88.79	88.79	88.79	95.33	85.98	88.79	84.11	88.79	88.79	88.79	86.92	88.79	86.92	88.79	85.05	88.79	90.65
RL161	88.36	88.99	78.93	79.25	79.25	88.99	82.7	88.36	82.39	80.5	80.31	-	85.05	100	79.44	84.11	84.11	78.5	85.05	79.44	83.18	83.18	83.18	83.18	81.31	82.24	83.18	83.18	82.24	81.31	81.31	79.44	82.24	82.24	82.24	85.05	85.98	82.24	78.5	82.24	82.24	82.24	80.37	82.24	81.31	82.24	79.44	82.24	82.24
RL162	79.25	78.62	86.16	85.85	87.42	78.62	81.13	79.25	80.82	86.79	94.38	80.19	-	85.05	87.85	98.13	98.13	88.79	100	88.79	91.59	91.59	91.59	91.59	85.98	93.46	91.59	91.59	91.59	89.72	89.72	87.85	91.59	91.59	91.59	100	87.85	91.59	86.92	91.59	91.59	91.59	89.72	91.59	89.72	91.59	87.85	91.59	93.46
RL174	88.36	88.99	78.93	79.25	79.25	88.99	82.7	88.36	82.39	80.5	80.31	100	80.19	-	79.44	84.11	84.11	78.5	85.05	79.44	83.18	83.18	83.18	83.18	81.31	82.24	83.18	83.18	82.24	81.31	81.31	79.44	82.24	82.24	82.24	85.05	85.98	82.24	78.5	82.24	82.24	82.24	80.37	82.24	81.31	82.24	79.44	82.24	82.24
RL178	77.99	77.36	98.11	99.69	95.6	77.36	81.76	77.99	81.45	84.91	85.31	78.93	85.53	78.93	-	87.85	87.85	87.85	87.85	86.92	90.65	90.65	90.65	90.65	82.24	90.65	90.65	90.65	88.79	90.65	90.65	100	89.72	89.72	88.79	87.85	84.11	88.79	97.2	89.72	88.79	89.72	87.85	88.79	90.65	89.72	99.07	88.79	90.65
RL179	78.93	78.3	86.48	86.16	87.74	78.3	81.45	78.93	81.13	85.22	98.12	80.5	94.97	80.5	85.85	-	100	88.79	98.13	88.79	91.59	91.59	91.59	91.59	84.11	93.46	91.59	91.59	91.59	89.72	89.72	87.85	91.59	91.59	91.59	98.13	86.92	91.59	86.92	91.59	91.59	91.59	89.72	91.59	89.72	91.59	87.85	91.59	93.46
RL184	78.93	78.3	86.48	86.16	87.74	78.3	81.45	78.93	81.13	85.22	98.12	80.5	94.97	80.5	85.85	100	-	88.79	98.13	88.79	91.59	91.59	91.59	91.59	84.11	93.46	91.59	91.59	91.59	89.72	89.72	87.85	91.59	91.59	91.59	98.13	86.92	91.59	86.92	91.59	91.59	91.59	89.72	91.59	89.72	91.59	87.85	91.59	93.46
RL198	77.04	76.73	84.28	85.22	84.28	76.73	81.45	77.04	81.13	81.45	84.38	78.3	84.91	78.3	84.91	86.16	86.16	-	88.79	91.59	90.65	90.65	90.65	90.65	78.5	90.65	90.65	90.65	93.46	93.46	93.46	87.85	91.59	91.59	93.46	88.79	83.18	93.46	85.05	91.59	93.46	91.59	89.72	93.46	93.46	91.59	87.85	93.46	90.65
RL200	79.25	78.62	86.16	85.85	87.42	78.62	81.13	79.25	80.82	86.79	94.38	80.19	100	80.19	85.53	94.97	94.97	84.91	-	88.79	91.59	91.59	91.59	91.59	85.98	93.46	91.59	91.59	91.59	89.72	89.72	87.85	91.59	91.59	91.59	100	87.85	91.59	86.92	91.59	91.59	91.59	89.72	91.59	89.72	91.59	87.85	91.59	93.46
RL201	76.1	76.42	82.7	84.28	82.39	76.42	81.76	76.1	81.76	82.7	82.5	76.73	82.39	76.73	84.28	83.65	83.65	88.68	82.39	-	90.65	90.65	90.65	90.65	77.57	91.59	90.65	90.65	93.46	92.52	92.52	86.92	92.52	92.52	93.46	88.79	84.11	93.46	85.05	92.52	94.39	92.52	90.65	93.46	92.52	92.52	86.92	94.39	91.59
GM11	81.13	80.19	86.48	86.16	86.79	80.19	83.65	81.13	83.33	88.36	87.81	80.5	86.48	80.5	85.85	87.74	87.74	82.39	86.48	81.13	-	100	100	100	81.31	92.52	100	100	93.46	92.52	92.52	90.65	95.33	95.33	93.46	91.59	89.72	93.46	89.72	95.33	93.46	95.33	93.46	93.46	92.52	95.33	90.65	93.46	92.52
GM16	81.45	80.5	86.79	86.48	87.11	80.5	83.96	81.45	83.65	88.68	88.12	80.82	86.79	80.82	86.16	88.05	88.05	82.7	86.79	81.45	99.69	-	100	100	81.31	92.52	100	100	93.46	92.52	92.52	90.65	95.33	95.33	93.46	91.59	89.72	93.46	89.72	95.33	93.46	95.33	93.46	93.46	92.52	95.33	90.65	93.46	92.52
GM43	81.76	80.82	87.11	86.79	87.42	80.82	83.65	81.76	83.33	88.99	88.44	81.13	87.11	81.13	86.48	88.36	88.36	82.7	87.11	81.45	99.37	99.69	-	100	81.31	92.52	100	100	93.46	92.52	92.52	90.65	95.33	95.33	93.46	91.59	89.72	93.46	89.72	95.33	93.46	95.33	93.46	93.46	92.52	95.33	90.65	93.46	92.52
GM66	81.45	80.5	86.79	86.48	87.11	80.5	83.96	81.45	83.65	88.68	88.12	80.82	86.79	80.82	86.16	88.05	88.05	82.7	86.79	81.45	99.69	100	99.69	-	81.31	92.52	100	100	93.46	92.52	92.52	90.65	95.33	95.33	93.46	91.59	89.72	93.46	89.72	95.33	93.46	95.33	93.46	93.46	92.52	95.33	90.65	93.46	92.52
GM67	76.73	75.79	77.36	76.73	76.73	75.79	78.93	76.73	78.62	75.47	78.75	78.93	79.56	78.93	76.73	78.93	78.93	77.36	79.56	74.84	75.47	75.79	76.1	75.79	-	85.05	81.31	81.31	80.37	79.44	79.44	82.24	80.37	80.37	80.37	85.98	79.44	80.37	81.31	80.37	80.37	80.37	78.5	80.37	79.44	80.37	82.24	80.37	85.05
GM165	77.99	77.67	87.42	86.79	87.11	77.67	81.76	77.99	81.45	88.36	88.75	80.82	90.88	80.82	86.48	89.31	89.31	83.65	90.88	82.7	88.99	88.68	88.99	88.68	78.3	-	92.52	92.52	93.46	91.59	91.59	90.65	93.46	93.46	93.46	93.46	85.05	93.46	89.72	93.46	94.39	93.46	91.59	93.46	91.59	93.46	90.65	94.39	100
GM172	81.45	80.5	86.79	86.48	87.11	80.5	83.96	81.45	83.65	88.68	88.12	80.82	86.79	80.82	86.16	88.05	88.05	82.7	86.79	81.45	99.69	100	99.69	100	75.79	88.68	-	100	93.46	92.52	92.52	90.65	95.33	95.33	93.46	91.59	89.72	93.46	89.72	95.33	93.46	95.33	93.46	93.46	92.52	95.33	90.65	93.46	92.52
GM185	81.13	80.19	86.48	86.16	86.79	80.19	83.65	81.13	83.33	88.36	87.81	80.5	86.48	80.5	85.85	87.74	87.74	82.39	86.48	81.13	100	99.69	99.37	99.69	75.47	88.99	99.69	-	93.46	92.52	92.52	90.65	95.33	95.33	93.46	91.59	89.72	93.46	89.72	95.33	93.46	95.33	93.46	93.46	92.52	95.33	90.65	93.46	92.52
NB11	79.25	78.93	86.16	85.22	86.48	78.93	83.65	79.25	83.33	89.62	87.19	82.7	88.36	82.7	84.91	87.74	87.74	85.53	88.36	83.02	90.25	90.57	90.25	90.57	77.67	89.94	90.57	90.25	-	96.26	96.26	88.79	95.33	95.33	100	91.59	86.92	100	87.85	95.33	96.26	95.33	93.46	100	96.26	95.33	88.79	96.26	93.46
NB22	78.93	78.62	87.11	88.68	86.79	78.62	81.76	78.93	81.45	90.25	86.25	80.82	87.74	80.82	88.36	86.79	86.79	84.28	87.74	84.59	88.05	87.74	88.05	87.74	75.16	89.94	87.74	88.05	90.57	-	100	90.65	94.39	94.39	96.26	89.72	85.98	96.26	87.85	94.39	94.39	94.39	92.52	96.26	100	94.39	90.65	94.39	91.59
NB31	78.93	78.62	87.11	88.68	86.79	78.62	81.76	78.93	81.45	90.25	86.25	80.82	87.74	80.82	88.36	86.79	86.79	84.28	87.74	84.59	88.05	87.74	88.05	87.74	75.16	89.94	87.74	88.05	90.57	100	-	90.65	94.39	94.39	96.26	89.72	85.98	96.26	87.85	94.39	94.39	94.39	92.52	96.26	100	94.39	90.65	94.39	91.59
NB37	77.99	77.67	98.43	100	95.91	77.67	81.76	77.99	81.45	85.22	85.62	79.25	85.85	79.25	99.69	86.16	86.16	85.22	85.85	84.28	86.16	86.48	86.79	86.48	76.73	86.79	86.48	86.16	85.22	88.68	88.68	-	89.72	89.72	88.79	87.85	84.11	88.79	97.2	89.72	88.79	89.72	87.85	88.79	90.65	89.72	99.07	88.79	90.65
NB38	80.19	79.25	84.91	85.22	84.59	79.25	81.13	80.19	80.82	100	85.31	80.5	86.79	80.5	84.91	85.22	85.22	81.45	86.79	82.7	88.36	88.68	88.99	88.68	75.47	88.36	88.68	88.36	89.62	90.25	90.25	85.22	-	100	95.33	91.59	86.92	95.33	88.79	100	95.33	100	98.13	95.33	94.39	100	89.72	95.33	93.46
NB46	79.87	79.56	84.91	85.22	84.59	79.56	81.13	79.87	80.82	99.69	85	80.19	86.48	80.19	84.91	84.91	84.91	81.13	86.48	82.39	88.05	88.36	88.68	88.36	75.16	88.05	88.36	88.05	89.31	89.94	89.94	85.22	99.69	-	95.33	91.59	86.92	95.33	88.79	100	95.33	100	98.13	95.33	94.39	100	89.72	95.33	93.46
NB51	79.25	78.93	86.16	85.22	86.48	78.93	83.65	79.25	83.33	89.62	87.19	82.7	88.36	82.7	84.91	87.74	87.74	85.53	88.36	83.02	90.25	90.57	90.25	90.57	77.67	89.94	90.57	90.25	100	90.57	90.57	85.22	89.62	89.31	-	91.59	86.92	100	87.85	95.33	96.26	95.33	93.46	100	96.26	95.33	88.79	96.26	93.46
NB62	79.25	78.62	86.16	85.85	87.42	78.62	81.13	79.25	80.82	86.79	94.38	80.19	100	80.19	85.53	94.97	94.97	84.91	100	82.39	86.48	86.79	87.11	86.79	79.56	90.88	86.79	86.48	88.36	87.74	87.74	85.85	86.79	86.48	88.36	-	87.85	91.59	86.92	91.59	91.59	91.59	89.72	91.59	89.72	91.59	87.85	91.59	93.46
NB69	79.87	81.45	81.76	81.45	81.13	81.45	99.37	79.87	99.37	80.82	81.88	82.39	80.82	82.39	81.45	81.13	81.13	81.13	80.82	81.76	83.33	83.65	83.33	83.65	78.62	81.45	83.65	83.33	83.33	81.45	81.45	81.45	80.82	80.82	83.33	80.82	-	86.92	85.05	86.92	86.92	86.92	85.05	86.92	85.98	86.92	84.11	86.92	85.05
NB70	79.25	78.93	86.16	85.22	86.48	78.93	83.65	79.25	83.33	89.62	87.19	82.7	88.36	82.7	84.91	87.74	87.74	85.53	88.36	83.02	90.25	90.57	90.25	90.57	77.67	89.94	90.57	90.25	100	90.57	90.57	85.22	89.62	89.31	100	88.36	83.33	-	87.85	95.33	96.26	95.33	93.46	100	96.26	95.33	88.79	96.26	93.46
NB73	77.04	76.42	99.06	97.48	95.28	76.42	81.13	77.04	80.82	83.96	85	77.99	85.22	77.99	97.17	86.16	86.16	83.96	85.22	82.39	86.16	86.48	86.79	86.48	76.42	86.48	86.48	86.16	85.85	86.16	86.16	97.48	83.96	83.96	85.85	85.22	80.82	85.85	-	88.79	87.85	88.79	86.92	87.85	87.85	88.79	96.26	87.85	89.72
NB79	80.19	79.25	84.91	85.22	84.59	79.25	81.13	80.19	80.82	100	85.31	80.5	86.79	80.5	84.91	85.22	85.22	81.45	86.79	82.7	88.36	88.68	88.99	88.68	75.47	88.36	88.68	88.36	89.62	90.25	90.25	85.22	100	99.69	89.62	86.79	80.82	89.62	83.96	-	95.33	100	98.13	95.33	94.39	100	89.72	95.33	93.46
NB83	78.62	77.99	84.91	85.22	85.85	77.99	80.5	78.62	80.19	86.79	86.25	79.56	88.68	79.56	84.91	86.16	86.16	86.16	88.68	85.53	86.79	87.11	87.42	87.11	78.62	89.31	87.11	86.79	88.05	87.74	87.74	85.22	86.79	86.48	88.05	88.68	80.19	88.05	83.96	86.79	-	95.33	93.46	96.26	94.39	95.33	88.79	100	94.39
NB85	80.19	79.25	84.91	85.22	84.59	79.25	81.13	80.19	80.82	100	85.31	80.5	86.79	80.5	84.91	85.22	85.22	81.45	86.79	82.7	88.36	88.68	88.99	88.68	75.47	88.36	88.68	88.36	89.62	90.25	90.25	85.22	100	99.69	89.62	86.79	80.82	89.62	83.96	100	86.79	-	98.13	95.33	94.39	100	89.72	95.33	93.46
NB104	79.56	78.62	84.28	84.59	83.96	78.62	80.5	79.56	80.19	99.37	84.69	79.87	86.16	79.87	84.28	84.59	84.59	80.82	86.16	82.08	87.74	88.05	88.36	88.05	74.84	87.74	88.05	87.74	88.99	89.62	89.62	84.59	99.37	99.06	88.99	86.16	80.19	88.99	83.33	99.37	86.16	99.37	-	93.46	92.52	98.13	87.85	93.46	91.59
NB112	79.25	78.93	86.16	85.22	86.48	78.93	83.65	79.25	83.33	89.62	87.19	82.7	88.36	82.7	84.91	87.74	87.74	85.53	88.36	83.02	90.25	90.57	90.25	90.57	77.67	89.94	90.57	90.25	100	90.57	90.57	85.22	89.62	89.31	100	88.36	83.33	100	85.85	89.62	88.05	89.62	88.99	-	96.26	95.33	88.79	96.26	93.46
NB121	78.93	78.62	87.11	88.68	86.79	78.62	81.76	78.93	81.45	90.25	86.25	80.82	87.74	80.82	88.36	86.79	86.79	84.28	87.74	84.59	88.05	87.74	88.05	87.74	75.16	89.94	87.74	88.05	90.57	100	100	88.68	90.25	89.94	90.57	87.74	81.45	90.57	86.16	90.25	87.74	90.25	89.62	90.57	-	94.39	90.65	94.39	91.59
NB123	80.19	79.25	84.91	85.22	84.59	79.25	81.13	80.19	80.82	100	85.31	80.5	86.79	80.5	84.91	85.22	85.22	81.45	86.79	82.7	88.36	88.68	88.99	88.68	75.47	88.36	88.68	88.36	89.62	90.25	90.25	85.22	100	99.69	89.62	86.79	80.82	89.62	83.96	100	86.79	100	99.37	89.62	90.25	-	89.72	95.33	93.46
NB133	78.3	77.99	97.48	99.06	94.97	77.99	82.39	78.3	82.08	86.16	85.94	80.19	86.16	80.19	98.74	86.48	86.48	85.22	86.16	84.28	86.48	86.79	87.11	86.79	77.67	87.11	86.79	86.48	86.16	89.62	89.62	99.06	86.16	86.16	86.16	86.16	82.08	86.16	96.54	86.16	85.53	86.16	85.53	86.16	89.62	86.16	-	88.79	90.65
NB150	78.62	77.99	84.91	85.22	85.85	77.99	80.5	78.62	80.19	86.79	86.25	79.56	88.68	79.56	84.91	86.16	86.16	86.16	88.68	85.53	86.79	87.11	87.42	87.11	78.62	89.31	87.11	86.79	88.05	87.74	87.74	85.22	86.79	86.48	88.05	88.68	80.19	88.05	83.96	86.79	100	86.79	86.16	88.05	87.74	86.79	85.53	-	94.39
GMC3	77.67	77.36	87.11	86.48	87.42	77.36	81.45	77.67	81.13	88.05	88.44	80.5	90.57	80.5	86.16	88.99	88.99	83.33	90.57	82.39	88.68	88.36	88.68	88.36	77.99	99.69	88.36	88.68	89.62	89.62	89.62	86.48	88.05	87.74	89.62	90.57	81.13	89.62	86.16	88.05	88.99	88.05	87.42	89.62	89.62	88.05	86.79	88.99	-
NBC1	80.19	79.25	84.91	85.22	84.59	79.25	81.13	80.19	80.82	100	85.31	80.5	86.79	80.5	84.91	85.22	85.22	81.45	86.79	82.7	88.36	88.68	88.99	88.68	75.47	88.36	88.68	88.36	89.62	90.25	90.25	85.22	100	99.69	89.62	86.79	80.82	89.62	83.96	100	86.79	100	99.37	89.62	90.25	100	86.16	86.79	88.05
NBC2	79.25	78.93	86.16	85.22	86.48	78.93	83.65	79.25	83.33	89.62	87.19	82.7	88.36	82.7	84.91	87.74	87.74	85.53	88.36	83.02	90.25	90.57	90.25	90.57	77.67	89.94	90.57	90.25	100	90.57	90.57	85.22	89.62	89.31	100	88.36	83.33	100	85.85	89.62	88.05	89.62	88.99	100	90.57	89.62	86.16	88.05	89.62
NBC4	78.3	77.99	87.74	87.11	87.42	77.99	82.08	78.3	81.76	88.05	89.06	81.13	91.19	81.13	86.79	89.62	89.62	83.96	91.19	82.39	89.31	88.99	89.31	88.99	78.62	99.69	88.99	89.31	90.25	90.25	90.25	87.11	88.05	87.74	90.25	91.19	81.76	90.25	86.79	88.05	88.99	88.05	87.42	90.25	90.25	88.05	87.42	88.99	99.37
NBC5	77.36	77.99	78.3	77.67	78.3	77.99	79.56	77.36	79.25	75.79	80.62	80.5	79.87	80.5	77.67	80.19	80.19	77.99	79.87	75.47	77.67	77.99	78.3	77.99	94.34	78.62	77.99	77.67	78.62	75.79	75.79	77.67	75.79	75.47	78.62	79.87	79.25	78.62	77.36	75.79	78.3	75.79	75.16	78.62	75.79	75.79	78.62	78.3	78.3
NBJ8-1	77.67	77.36	87.11	86.48	87.42	77.36	81.45	77.67	81.13	88.05	88.44	80.5	90.57	80.5	86.16	88.99	88.99	83.33	90.57	82.39	88.68	88.36	88.68	88.36	77.99	99.69	88.36	88.68	89.62	89.62	89.62	86.48	88.05	87.74	89.62	90.57	81.13	89.62	86.16	88.05	88.99	88.05	87.42	89.62	89.62	88.05	86.79	88.99	100
NBJ39-1	79.56	79.56	83.96	83.65	84.28	79.56	81.76	79.56	81.76	87.74	86.56	79.56	87.11	79.56	83.33	87.11	87.11	81.45	87.11	82.39	91.82	91.51	91.19	91.51	75.79	87.74	91.51	91.82	88.36	86.79	86.79	83.65	87.74	87.42	88.36	87.11	81.76	88.36	83.65	87.74	85.22	87.74	87.11	88.36	86.79	87.74	83.96	85.22	87.42
NBJ85-1	80.19	78.3	83.33	84.28	84.28	78.3	79.56	80.19	79.25	87.42	84.69	79.87	86.16	79.87	83.96	84.91	84.91	82.39	86.16	81.45	87.11	86.79	87.11	86.79	76.1	88.05	86.79	87.11	85.53	87.42	87.42	84.28	87.42	87.11	85.53	86.16	79.25	85.53	82.39	87.42	85.85	87.42	86.79	85.53	87.42	87.42	84.91	85.85	87.74
1	79.25	78.62	87.74	88.68	88.36	78.62	82.39	79.25	82.08	88.36	89.69	81.13	89.94	81.13	88.36	90.25	90.25	84.91	89.94	84.59	88.99	88.68	88.99	88.68	77.67	90.25	88.68	88.99	88.99	89.94	89.94	88.68	88.36	88.05	88.99	89.94	82.08	88.99	87.42	88.36	87.11	88.36	87.74	88.99	89.94	88.36	88.99	87.11	89.94
2	77.99	77.67	87.42	86.79	87.11	77.67	81.76	77.99	81.45	88.36	88.75	80.82	90.88	80.82	86.48	89.31	89.31	83.65	90.88	82.7	88.99	88.68	88.99	88.68	78.3	100	88.68	88.99	89.94	89.94	89.94	86.79	88.36	88.05	89.94	90.88	81.45	89.94	86.48	88.36	89.31	88.36	87.74	89.94	89.94	88.36	87.11	89.31	99.69
3	78.93	78.3	83.33	83.65	83.65	78.3	81.45	78.93	81.13	95.28	85	80.19	86.48	80.19	83.33	85.53	85.53	82.7	86.48	83.33	87.11	87.42	87.74	87.42	74.21	87.42	87.42	87.11	89.62	89.62	89.62	83.65	95.28	94.97	89.62	86.48	81.13	89.62	83.02	95.28	86.16	95.28	94.65	89.62	89.62	95.28	84.28	86.16	87.74
4	77.04	77.67	77.99	77.36	77.99	77.67	79.25	77.04	78.93	76.1	80.31	80.19	79.56	80.19	77.36	79.87	79.87	77.67	79.56	75.16	77.36	77.67	77.99	77.67	94.65	78.3	77.67	77.36	78.3	75.47	75.47	77.36	76.1	75.79	78.3	79.56	78.93	78.3	77.04	76.1	77.99	76.1	75.47	78.3	75.47	76.1	78.3	77.99	77.99
5	81.76	80.82	87.11	86.79	87.42	80.82	83.65	81.76	83.33	88.99	88.44	81.13	87.11	81.13	86.48	88.36	88.36	82.7	87.11	81.45	99.37	99.69	100	99.69	76.1	88.99	99.69	99.37	90.25	88.05	88.05	86.79	88.99	88.68	90.25	87.11	83.33	90.25	86.79	88.99	87.42	88.99	88.36	90.25	88.05	88.99	87.11	87.42	88.68
6	79.56	79.56	83.96	83.65	84.28	79.56	81.76	79.56	81.76	87.11	86.56	79.56	87.11	79.56	83.33	87.11	87.11	81.45	87.11	82.39	91.82	91.51	91.19	91.51	75.16	87.74	91.51	91.82	88.36	87.42	87.42	83.65	87.11	86.79	88.36	87.11	81.76	88.36	83.65	87.11	85.22	87.11	86.48	88.36	87.42	87.11	83.96	85.22	87.42
7	78.93	78.62	85.85	84.91	86.16	78.62	83.33	78.93	83.02	89.94	86.88	82.39	88.05	82.39	84.59	87.42	87.42	85.22	88.05	83.33	89.94	90.25	89.94	90.25	77.36	90.25	90.25	89.94	99.69	90.25	90.25	84.91	89.94	89.62	99.69	88.05	83.02	99.69	85.53	89.94	88.36	89.94	89.31	99.69	90.25	89.94	85.85	88.36	89.94
8	91.51	90.25	79.25	79.56	79.87	90.25	83.33	91.51	83.02	81.45	81.25	90.57	80.82	90.57	79.25	82.08	82.08	80.5	80.82	79.25	83.33	83.65	83.96	83.65	79.87	80.5	83.65	83.33	83.02	81.13	81.13	79.56	81.45	81.13	83.02	80.82	83.02	83.02	78.93	81.45	81.13	81.45	80.82	83.02	81.13	81.45	80.5	81.13	80.19
9	81.13	80.19	86.48	86.16	86.79	80.19	83.65	81.13	83.33	88.36	87.81	80.5	86.48	80.5	85.85	87.74	87.74	82.39	86.48	81.13	100	99.69	99.37	99.69	75.47	88.99	99.69	100	90.25	88.05	88.05	86.16	88.36	88.05	90.25	86.48	83.33	90.25	86.16	88.36	86.79	88.36	87.74	90.25	88.05	88.36	86.48	86.79	88.68
10	78.3	77.67	83.96	84.28	85.53	77.67	80.82	78.3	80.5	86.48	86.56	79.25	88.36	79.25	83.96	86.48	86.48	86.48	88.36	85.22	86.48	86.79	87.11	86.79	78.3	88.99	86.79	86.48	87.74	86.79	86.79	84.28	86.48	86.16	87.74	88.36	80.5	87.74	83.02	86.48	99.06	86.48	85.85	87.74	86.79	86.48	84.59	99.06	88.68
11	76.1	75.79	81.45	82.7	82.08	75.79	81.45	76.1	81.45	82.08	82.19	76.73	82.7	76.73	82.7	83.33	83.33	87.42	82.7	96.86	81.76	82.08	82.08	82.08	75.16	83.02	82.08	81.76	83.33	83.33	83.33	82.7	82.08	81.76	83.33	82.7	81.45	83.33	81.13	82.08	84.91	82.08	81.45	83.33	83.33	82.08	82.7	84.91	82.7
12	77.04	76.73	84.28	85.22	84.28	76.73	81.45	77.04	81.13	81.45	84.38	78.3	84.91	78.3	84.91	86.16	86.16	100	84.91	88.68	82.39	82.7	82.7	82.7	77.36	83.65	82.7	82.39	85.53	84.28	84.28	85.22	81.45	81.13	85.53	84.91	81.13	85.53	83.96	81.45	86.16	81.45	80.82	85.53	84.28	81.45	85.22	86.16	83.33
13	78.93	78.62	87.11	88.68	86.79	78.62	81.76	78.93	81.45	90.25	86.25	80.82	87.74	80.82	88.36	86.79	86.79	84.28	87.74	84.59	88.05	87.74	88.05	87.74	75.16	89.94	87.74	88.05	90.57	100	100	88.68	90.25	89.94	90.57	87.74	81.45	90.57	86.16	90.25	87.74	90.25	89.62	90.57	100	90.25	89.62	87.74	89.62
14	79.25	78.62	86.16	85.85	87.42	78.62	81.13	79.25	80.82	86.79	94.38	80.19	100	80.19	85.53	94.97	94.97	84.91	100	82.39	86.48	86.79	87.11	86.79	79.56	90.88	86.79	86.48	88.36	87.74	87.74	85.85	86.79	86.48	88.36	100	80.82	88.36	85.22	86.79	88.68	86.79	86.16	88.36	87.74	86.79	86.16	88.68	90.57
15	78.93	78.3	86.48	86.16	87.74	78.3	81.45	78.93	81.13	85.22	98.12	80.5	94.97	80.5	85.85	100	100	86.16	94.97	83.65	87.74	88.05	88.36	88.05	78.93	89.31	88.05	87.74	87.74	86.79	86.79	86.16	85.22	84.91	87.74	94.97	81.13	87.74	86.16	85.22	86.16	85.22	84.59	87.74	86.79	85.22	86.48	86.16	88.99
16	77.67	77.36	87.11	86.48	87.42	77.36	81.45	77.67	81.13	88.05	88.44	80.5	90.57	80.5	86.16	88.99	88.99	83.33	90.57	82.39	88.68	88.36	88.68	88.36	77.99	99.69	88.36	88.68	89.62	89.62	89.62	86.48	88.05	87.74	89.62	90.57	81.13	89.62	86.16	88.05	88.99	88.05	87.42	89.62	89.62	88.05	86.79	88.99	100
17	78.3	77.99	87.74	87.11	87.42	77.99	82.08	78.3	81.76	88.05	89.06	81.13	91.19	81.13	86.79	89.62	89.62	83.96	91.19	82.39	89.31	88.99	89.31	88.99	78.62	99.69	88.99	89.31	90.25	90.25	90.25	87.11	88.05	87.74	90.25	91.19	81.76	90.25	86.79	88.05	88.99	88.05	87.42	90.25	90.25	88.05	87.42	88.99	99.37
18	80.19	78.3	83.96	84.91	84.91	78.3	79.87	80.19	79.56	87.74	85	79.87	86.16	79.87	84.59	85.53	85.53	83.02	86.16	82.08	86.79	86.48	86.79	86.48	76.1	88.05	86.48	86.79	85.22	87.42	87.42	84.91	87.74	87.42	85.22	86.16	79.56	85.22	83.02	87.74	85.53	87.74	87.11	85.22	87.42	87.74	85.53	85.53	87.74
19	80.82	78.93	87.74	88.68	89.62	78.93	83.02	80.82	82.7	87.11	88.75	82.08	89.62	82.08	88.68	89.94	89.94	87.11	89.62	85.22	89.31	89.62	89.94	89.62	79.25	89.94	89.62	89.31	88.99	90.57	90.57	88.68	87.11	86.79	88.99	89.62	82.7	88.99	87.42	87.11	88.36	87.11	86.48	88.99	90.57	87.11	88.99	88.36	89.62
1.GU056189.1:_Bartonella_clarridgeiae_strain_BCF02 2.LC483822.1:_Bartonella_sp._bat23-1 3.HM363765.1:_Bartonella_sp._E1-105 4.OR525748.1:_Bartonella_sp._isolate_G180 5.OR525745.1:_Bartonella_sp._isolate_G186 6.MK140365.1:_Bartonella_sp._strain_B44694 7.KY232212.1:_Bartonella_sp._KK182 8.KT751156.1_Bartonella_symbiont_of_Eucampsipoda_theodori_isolate_J22 9.MK140192.1_Uncultured_Bartonella_sp._clon…
[truncated: 26 more columns]
