# Supplementary material for: Molecular Detection and Isolation of Bartonella Species in Bats and Their Ectoparasites Along the China–Myanmar Border
Source: Transbound Emerg Dis. 2025 Aug 25;2025:5517852. doi: 10.1155/tbed/5517852 (PMC12401608; doi:10.1155/tbed/5517852)
Supplement: Supporting Information 5 — Table S4. Comparisons of nucleotide identity and amino acid identity of Bartonella rpoB gene (603 bp) from bat in this study. [file 5517852.f5.xlsx]

## Sheet: Sheet1
Table S4 Comparisons of nucleotide identity and amino acid identity of Bartonella rpoB gene (603 bp) from bat in this study
Below the diagonal is nucleotide identity and above diagonal is amino acid identity
	RL24	RL47	RL89	NB108	NB77	NB39	NB128	NBJ8-1	NBJ39-1	NBJ85-1	1	2	3	4	5	6
RL24	-	100	90.86	93.14	100	93.71	89.71	92	93.71	93.71	94.86	94.86	93.71	93.71	93.14	92.57
RL47	99.05	-	90.86	93.14	100	93.71	89.71	92	93.71	93.71	94.86	94.86	93.71	93.71	93.14	92.57
RL89	83.4	83.4	-	93.14	90.86	93.14	87.43	92	93.14	92.57	92	92	92.57	93.14	92	91.43
NB108	88.17	87.98	83.21	-	93.14	97.14	90.86	95.43	97.14	97.14	96.57	96.57	99.43	97.14	96.57	94.86
NB77	98.85	99.81	83.59	87.79	-	93.71	89.71	92	93.71	93.71	94.86	94.86	93.71	93.71	93.14	92.57
NB39	86.83	87.02	84.73	87.79	87.21	-	90.29	96	100	97.71	96.57	96.57	97.71	100	97.14	95.43
NB128	84.73	84.73	83.02	84.73	84.92	82.63	-	89.71	90.29	90.29	90.86	90.86	90.86	90.29	89.71	90.29
NBJ8-1	82.06	81.87	79.96	83.21	82.06	84.92	80.53	-	96	93.71	93.71	93.71	96	96	93.14	99.43
NBJ39-1	86.83	87.02	84.92	87.98	87.21	99.81	82.82	85.11	-	97.71	96.57	96.57	97.71	100	97.14	95.43
NBJ85-1	87.6	87.21	83.02	91.22	87.02	89.31	83.02	83.4	89.5	-	95.43	95.43	97.71	97.71	99.43	93.14
1	90.46	90.46	83.59	90.46	90.27	88.74	85.69	83.02	88.55	89.69	-	100	96	96.57	94.86	94.29
2	90.46	90.46	83.78	90.65	90.27	88.55	85.88	83.21	88.74	89.89	99.81	-	96	96.57	94.86	94.29
3	88.17	87.98	83.21	99.62	87.79	87.79	84.54	83.4	87.98	91.22	90.08	90.27	-	97.71	97.14	95.43
4	86.83	87.02	84.92	87.98	87.21	99.81	82.82	85.11	100	89.5	88.55	88.74	87.98	-	97.14	95.43
5	87.4	87.02	82.82	91.22	86.83	88.74	82.82	83.21	88.93	99.43	89.5	89.69	91.22	88.93	-	92.57
6	81.87	81.68	79.58	82.63	81.87	84.35	80.34	99.43	84.54	82.82	82.82	83.02	82.82	84.54	82.63	-
1.KM215207.1_Bartonella_sp._B40907 2.KM215201.1_Bartonella_sp._B39301 3.ON394035.1_Uncultured_Bartonella_sp._clone_Huadu-52 4.PQ810519.1_Uncultured_Bartonella_sp._clone_470 5.MZ208753.1_Uncultured_Bartonella_sp._clone_FS3-11 6.OP433716.1_Uncultured_Bartonella_sp._clone_YNML1/BF12
